# Supplementary material for: An IMiD-induced SALL4 degron system for selective degradation of target proteins
Source: Commun Biol. 2020 Sep 18;3:515. doi: 10.1038/s42003-020-01240-5 (PMC7501283; doi:10.1038/s42003-020-01240-5)
Supplement: Supplementary file 3 — Supplementary Data 1 [file 42003_2020_1240_MOESM3_ESM.xlsx]

## Sheet: Fig. 1
	Fig. 1i (3 replicates)
	Luciferase activity
	FLuc-AGIA				FLuc-S4D-AGIA
	DMSO	Thalidomide	Lenalidomide	Pomalidomide	DMSO	Thalidomide	Lenalidomide	Pomalidomide
	98	117	82	95	98	46	22	24
	98	120	79	96	100	44	22	24
	103	121	81	90	102	44	20	24
	Fig. 1j (3 replicates)
	Luciferase activity
	DMSO	Thalidomide (µM)			Lenalidomide (µM)			Pomalidomide (µM)
		0.1	1	10	0.1	1	10	0.1	1	10
	102.573	72.7776	29.9917	14.5677	27.5743	15.7017	16.8547	16.7251	9.85682	9.20215
	97.8597	74.9269	30.4487	14.8337	26.9198	15.6769	16.4765	16.1169	9.94845	9.18301
	99.5675	72.7556	31.1777	14.3525	27.753	15.5593	16.2315	16.3115	10.3201	8.94321
		Fig. 1k (3 replicates)
		Luciferase activity
	Time (h)	0	1	3	6	12	24
		126.971	38.2882	20.1854	9.54974	7.31858	9.0666
		92.9825	19.9148	9.817	4.11042	4.59043	5.65475
		80.0462	28.5498	11.1504	5.12265	5.74865	5.14289
	Fig. 1l (3 replicates)
	Luciferase activity
	Pomalidomide	−	−	+	+
	MLN4924	−	+	−	+
		100.681	98.3663	5.41757	145.12
		85.166	67.9252	2.54913	119.993
		114.153	92.3011	5.17854	122.633

## Sheet: Fig. 3
		Fig. 3a (3 replicates)
		Luciferase activity
		Empty			STING-AGIA			STING-S4D-AGIA
	cGAMP	−	+	+	−	+	+	−	+	+
	Pomalidomide	−	−	+	−	−	+	−	−	+
		1.28883	0.903486	0.595163	34.7395	81.7088	71.66	109.037	153.322	82.7934
		0.775853	0.641229	0.833383	38.4365	77.9259	67.6833	100.957	205.697	102.211
		0.935314	0.823981	0.6158	33.4393	71.784	72.2626	96.8544	125.644	82.5157
		Fig. 3c (5 replicates)
		Luciferase activity
		Empty	STING-S4D-AGIA
	cGAMP	−	−	+	+	+	+	+	+	+
					Thalidomide			Pomalidomide
	IMiD (µM)	−	−	−	0.1	1	10	0.1	1	10
		0.765998	3.02911	269.03	260.174	235.394	170.223	173.882	173.24	113.081
		1.26004	3.86631	410.648	270.615	283.624	229.945	183.366	198.901	146.421
		0.86377	6.94015	438.953	315.795	225.942	219.717	183.537	256.902	170.669
		1.31177	9.26842	378.593	217.815	231.746	251.963	164.184	212.555	115.119
		0.798426	8.15069	389.395	286.357	245.542	204.425	195.603	189.934	143.359
		Fig. 3f (3 replicates)
		Relative mRNA expression
		IFNβ
	STING-S4D-AGIA	−	+	+	+
	cGAMP	−	−	+	+
	Pomalidomide	−	−	−	+
		1.40838	1.44797	20.5923	17.8028
		0.831642	2.30383	22.8486	17.6799
		0.75998	1.64038	22.8486	9.08845
		CXCL10
	STING-S4D-AGIA	−	+	+	+
	cGAMP	−	−	+	+
	Pomalidomide	−	−	−	+
		1.97948	1.64162	23.0248	15.1907
		0.549092	0.904454	21.0408	10.0919
		0.471431	1.31505	22.8658	12.4245
		CCL5
	STING-S4D-AGIA	−	+	+	+
	cGAMP	−	−	+	+
	Pomalidomide	−	−	−	+
		0.132361	1.16679	251.175	80.0344
		2.85314	0.96096	197.068	76.7741
		0.0145035	1.67313	218.66	80.0344
		ISG56
	STING-S4D-AGIA	−	+	+	+
	cGAMP	−	−	+	+
	Pomalidomide	−	−	−	+
		0.840426	1.82664	206.385	84.4013
		1.26505	1.80149	209.266	82.0933
		0.894525	1.59018	168.803	76.5958

## Sheet: Fig. 5
		Fig. 5a (3 replicates)
			Relative mRNA expression
			IκBα
			Parental				RelA-sfGFP-S4D
		TNFα	−	+	−	+	−	+	−	+
		Pomalidomide	−	−	+	+	−	−	+	+
			1.1746	5.00083	0.915205	3.56071	1.08024	3.25205	0.447931	1.59256
			0.947479	4.89791	0.638238	5.54876	0.883529	3.14127	0.441764	1.53831
			0.877923	3.92357	0.454441	5.21319	1.03623	3.58345	0.500468	1.16582
			IL-6
			Parental				RelA-sfGFP-S4D
		TNFα	−	+	−	+	−	+	−	+
		Pomalidomide	−	−	+	+	−	−	+	+
			1.04433	10.0741	0.967667	7.37469	1.21989	11.6863	0.686223	7.39603
			0.967667	10.9479	0.743592	14.7494	0.905477	12.6999	0.730396	6.99707
			0.988	12.0635	0.616675	13.8574	0.874633	11.6056	0.649207	7.09474
		Fig. 5b (3 replicates)
			Cell Viability (%)
			Parental		RelA-sfGFP-S4D
		TNFα	−	+	−	+
			99.6328	102.111	104.697	100.545
			100.651	101.842	96.8384	86.3216
			99.7161	96.322	98.4646	84.5881
			Cell Viability (%)
			Parental			RelA-sfGFP-S4D
		Pomalidomide (µM)	0	0.1	10	0	0.1	10
			99.6328	102.777	100.683	104.697	89.6153	115.874
			100.651	102.335	107.683	96.8384	113.538	113.15
			99.7161	96.591	111.467	98.4646	96.3018	92.6449
			Cell Viability (%)
			Parental			RelA-sfGFP-S4D
		Pomalidomide	0	0.1	10	0	0.1	10
		TNFα	+	+	+	+	+	+
			99.6328	96.4052	96.0338	104.697	82.5078	71.0996
			100.651	107.35	99.4023	96.8384	82.1116	70.9592
			99.7161	99.2038	100.075	98.4646	77.2164	70.3566
		Fig. 5c (3 replicates)
			Trypan blue positive cells (%)
			Parental		RelA-sfGFP-S4D
		TNFα (h)	0	12	0	12
		Pomalidomide	+	+	+	+
			17.5	15.0943	11.236	41.3793
			8.23529	12.3711	13.9785	50.7937
			15.942	11.9565	12.3288	50.9091
		Fig. 5e (3 replicates)
			Trypan blue positive cells (%)
			Parental			RelA-sfGFP-S4D
		TNFα (h)	0	12	12	0	12	12
		Pomalidomide	+	+	+	+	+	+
		Z-VAD	−	−	+	−	−	+
			9.33333	16.129	6.66667	4.34783	46.1538	5.12821
			11.6667	13.3333	6	12.8571	40.9836	3.57143
			11.4754	5.26316	5.88235	4.3956	40	3.7037

## Sheet: Fig. 7
	Fig. 7c (3 replicates)
	Luciferase activity
	S4D-FLuc-AGIA			FLuc-S4D-AGIA			FLuc-I3D-AGIA
	DMSO	Thalidomide	5-Hydroxythalidomide	DMSO	Thalidomide	5-Hydroxythalidomide	DMSO	Thalidomide	5-Hydroxythalidomide
	107.036	76.9425	16.2169	70.0795	59.423	11.312	95.2703	96.2334	97.3672
	101.376	91.5472	17.3703	111.326	79.7526	14.1608	110.215	109.381	89.6752
	91.5887	77.0198	17.7017	118.595	76.2937	13.6315	94.5151	89.1178	84.7649
	Fig. 7d (3 replicates)
		Luciferase activity
		FLuc-S4D-AGIA							FLuc-I3D-AGIA
			Thalidomide			5-Hydroxythalidomide				Thalidomide			5-Hydroxythalidomide
	IMiD (µM)	0	0.1	1	10	0.1	1	10	0	0.1	1	10	0.1	1	10
		108.491	58.3856	17.7341	7.18149	5.42431	2.47957	1.89184	99.7664	94.0781	75.0887	68.7695	94.1746	88.774	85.2964
		107.654	82.2723	29.9837	10.366	9.10553	3.67505	2.08566	90.1611	86.4462	70.4538	72.4612	105.528	75.5786	104.892
		83.8547	78.7009	26.1783	9.10227	9.77692	3.55116	2.70639	110.072	112.448	77.1529	94.0896	106.853	89.9947	82.1284
